# Supplementary material for: Mendelian randomization study reveals the causal effect of sex hormone binding globulin on osteoporosis
Source: BMC Musculoskelet Disord. 2025 Jul 26;26:713. doi: 10.1186/s12891-025-08956-7 (PMC12297757; doi:10.1186/s12891-025-08956-7)
Supplement: Supplementary file 1 — Additional file 1. Characteristics of the selected 16 SNPs for circulating SHBG concentration. [file 12891_2025_8956_MOESM1_ESM.xlsx]

## Sheet: Sheet1
SNP	effect_allele	other_allele	beta	se	pval	eaf	samplesize
rs17496332	G	A	0.028	0.0041	1.4e-11	0.33	28837
rs780093	C	T	0.032	0.0039	2.2e-16	0.6	28837
rs3779195	T	A	0.028	0.0051	2.7e-08	0.83	28837
rs440837	G	A	0.028	0.0047	3.4e-09	0.22	28837
rs7910927	G	T	0.048	0.0039	6.1e-35	0.49	28837
rs4149056	T	C	0.029	0.0052	1.9e-08	0.82	28837
rs8023580	C	T	0.03	0.0044	8.3e-12	0.28	28837
rs2411984	A	G	0.033	0.0044	3.5e-14	0.28	28837
rs12150660	T	G	0.103	0.0047	1.8e-106	0.24	28837
rs1641537	C	T	0.0814	0.0062	8.19e-39	0.86	28837
rs1625895	C	T	0.052	0.0067	1.17e-14	0.88	28837
rs1573036	T	C	0.028	0.0037	4.1e-14	0.031	28837
rs10454142	T	C	0.023	0.0046	1e-07	0.69	28837
rs293428	A	G	-0.019	0.0041	6e-06	0.69	28837
rs9901675	A	G	-0.057	0.0102	1e-07	0.05	28837
rs6258	T	C	-0.272	0.0194	3e-46	0.02	28837
