# Supplementary material for: Mendelian randomization study reveals the causal effect of sex hormone binding globulin on osteoporosis
Source: BMC Musculoskelet Disord. 2025 Jul 26;26:713. doi: 10.1186/s12891-025-08956-7 (PMC12297757; doi:10.1186/s12891-025-08956-7)
Supplement: Supplementary file 2 — Additional file 2. Detailed information of LD-independent SNPs (after clumping process) for exposures. [file 12891_2025_8956_MOESM2_ESM.xlsx]

## Sheet: SHBG-1
SNP	effect_allele	other_allele	beta	se	pval	eaf	samplesize
rs17496332	G	A	0.028	0.0041	1.4e-11	0.33	28837
rs780093	C	T	0.032	0.0039	2.2e-16	0.6	28837
rs3779195	T	A	0.028	0.0051	2.7e-08	0.83	28837
rs440837	G	A	0.028	0.0047	3.4e-09	0.22	28837
rs7910927	G	T	0.048	0.0039	6.1e-35	0.49	28837
rs4149056	T	C	0.029	0.0052	1.9e-08	0.82	28837
rs8023580	C	T	0.03	0.0044	8.3e-12	0.28	28837
rs2411984	A	G	0.033	0.0044	3.5e-14	0.28	28837
rs12150660	T	G	0.103	0.0047	1.8e-106	0.24	28837
rs10454142	T	C	0.023	0.0046	1e-07	0.69	28837
rs293428	A	G	-0.019	0.0041	6e-06	0.69	28837

## Sheet: SHBG-2
SNP	effect_allele	other_allele	eaf	beta	se	pval	samplesize
rs2791644	T	C	0.7668	-0.017351	0.0026824	9.92e-11	312215
rs35346083	A	C	0.44273	-0.017509	0.0022845	1.81e-14	312215
rs10191389	C	G	0.37556	-0.018891	0.0023505	9.24e-16	312215
rs13029936	T	C	0.18316	0.022789	0.0029264	6.86e-15	312215
rs57467915	A	G	0.015209	-0.051418	0.0092413	2.64e-08	312215
rs56257546	C	G	0.032398	0.041527	0.006523	1.94e-10	312215
rs13108218	G	A	0.61826	-0.045201	0.0023512	2.56e-82	312215
rs28507491	A	G	0.37667	0.023221	0.0023363	2.83e-23	312215
rs28925904	T	C	0.025109	-0.051666	0.0072424	9.79e-13	312215
rs17547712	A	G	0.077826	0.02858	0.004262	2.01e-11	312215
rs11948950	A	G	0.10508	-0.026793	0.0038073	1.97e-12	312215
rs9379084	A	G	0.11542	-0.033019	0.0036533	1.6e-19	312215
rs9297994	A	G	0.66447	0.023804	0.0023993	3.39e-23	312215
rs9697210	A	G	0.14573	-0.032061	0.003217	2.16e-23	312215
rs3824655	C	G	0.59019	0.013214	0.0023017	9.43e-09	312215
rs1892501	G	A	0.19393	-0.031932	0.0028656	7.81e-29	312215
rs2792751	C	T	0.72703	-0.016172	0.0025435	2.04e-10	312215
rs2155380	G	A	0.27111	0.017982	0.0025544	1.93e-12	312215
rs11110390	T	C	0.33371	-0.016433	0.0024036	8.12e-12	312215
rs141881700	A	G	0.012478	-0.11005	0.01042	4.58e-26	312215
rs7314285	G	T	0.067926	0.069633	0.0045041	6.77e-54	312215
rs71413975	G	T	0.19424	0.024793	0.0028584	4.21e-18	312215
rs2454352	C	T	0.23892	0.01701	0.0026935	2.7e-10	312215
rs139974673	C	T	0.025116	-0.11092	0.0072554	9.65e-53	312215
rs1558902	A	T	0.40159	-0.017146	0.0023138	1.26e-13	312215
rs55729432	G	C	0.26574	0.014369	0.0025815	2.6e-08	312215
rs150365717	C	T	0.014963	0.069384	0.0093806	1.4e-13	312215
rs7217661	C	T	0.51977	-0.015092	0.0022715	3.06e-11	312215
rs4804414	T	C	0.42891	-0.027928	0.0022893	3.2e-34	312215
rs8107967	G	A	0.56806	0.014464	0.0022854	2.47e-10	312215
rs111981233	G	T	0.079364	0.038697	0.0041839	2.28e-20	312215
rs35350976	G	A	0.18041	0.016311	0.0029511	3.26e-08	312215
rs2618566	T	G	0.66159	-0.01473	0.0023943	7.66e-10	312215
rs34587839	A	G	0.15446	-0.023353	0.0031355	9.5e-14	312215
rs55987409	T	C	0.072164	0.02695	0.00439	8.32e-10	312215
rs4820091	G	T	0.18127	0.023479	0.0029573	2.04e-15	312215
rs3850873	G	A	0.43314	0.016451	0.0022859	6.18e-13	312215
rs4847406	T	C	0.502	-0.013809	0.0022732	1.24e-09	312215
rs35504625	G	C	0.47837	0.024224	0.0022669	1.2e-26	312215
rs4639796	A	G	0.1599	-0.027189	0.0030892	1.36e-18	312215
rs2642438	G	A	0.70262	0.025162	0.0024759	2.93e-24	312215
rs7557569	C	T	0.40909	0.014829	0.0023112	1.4e-10	312215
rs6758199	T	C	0.066411	-0.043925	0.0045825	9.27e-22	312215
rs1375045	A	G	0.24436	0.015727	0.0026646	3.59e-09	312215
rs13035806	A	G	0.11567	-0.019996	0.0035456	1.7e-08	312215
rs57158761	G	A	0.43646	-0.015565	0.002288	1.03e-11	312215
rs34168560	G	C	0.32466	0.030965	0.0024585	2.28e-36	312215
rs7696472	A	G	0.47502	0.026315	0.0022713	4.94e-31	312215
rs11736110	T	C	0.052981	0.035399	0.0050616	2.69e-12	312215
rs40270	C	A	0.77306	-0.035978	0.0028018	9.91e-38	312215
rs6860245	C	G	0.24838	0.020469	0.0026319	7.42e-15	312215
rs329122	A	G	0.41897	-0.013589	0.0023002	3.47e-09	312215
rs998584	A	C	0.48173	-0.016144	0.0022743	1.27e-12	312215
rs668871	T	C	0.46833	0.032468	0.0022725	2.7e-46	312215
rs1708302	T	C	0.50083	0.017299	0.0022675	2.37e-14	312215
rs1229492	C	T	0.73296	-0.019527	0.0025792	3.71e-14	312215
rs10278546	C	A	0.19484	0.03151	0.0028706	5.01e-28	312215
rs157935	G	T	0.30334	0.020539	0.0024743	1.03e-16	312215
rs114949263	C	T	0.11151	0.031924	0.0036105	9.46e-19	312215
rs10868080	A	T	0.74474	-0.046259	0.0025955	5.14e-71	312215
rs62580777	C	T	0.17829	0.020272	0.0029653	8.14e-12	312215
rs34525966	C	T	0.78019	-0.028122	0.0027467	1.34e-24	312215
rs10733789	C	T	0.31344	0.08263	0.0024437	1e-200	312215
rs10881987	G	A	0.53035	0.019631	0.0022754	6.31e-18	312215
rs3818708	T	C	0.46607	0.012433	0.0022705	4.36e-08	312215
rs145678014	T	G	0.045056	0.037802	0.00548	5.28e-12	312215
rs12805041	T	C	0.23061	0.032606	0.0026875	7.24e-34	312215
rs11045806	A	G	0.18896	0.025095	0.002915	7.4e-18	312215
rs12320328	G	A	0.084135	-0.046561	0.0040897	5.03e-30	312215
rs2393791	T	C	0.62314	0.033782	0.0023398	3.08e-47	312215
rs6488910	T	G	0.33927	0.013754	0.0023997	9.95e-09	312215
rs61968020	C	G	0.37348	-0.014719	0.0024778	2.85e-09	312215
rs11621792	T	C	0.45381	-0.03502	0.0022895	8.5e-53	312215
rs72683923	C	T	0.020188	0.066584	0.00806	1.45e-16	312215
rs56332871	A	C	0.27114	0.066333	0.0025588	5.2e-148	312215
rs112220485	C	T	0.086854	-0.024925	0.0040475	7.37e-10	312215
rs148920237	T	C	0.023461	-0.045938	0.0074778	8.1e-10	312215
rs369322961	T	G	0.086168	0.11597	0.0040385	4.19e-181	312215
rs1801689	C	A	0.029728	-0.07871	0.0066715	4.06e-32	312215
rs10401031	C	A	0.24666	0.016025	0.002786	8.83e-09	312215
rs4092465	G	A	0.64909	0.018059	0.0023869	3.86e-14	312215
rs202200760	C	G	0.038976	0.14489	0.006377	3.51e-114	312215
rs4805881	C	A	0.66536	0.015442	0.0024026	1.3e-10	312215
rs34514836	C	A	0.11984	0.052479	0.0034931	5.33e-51	312215
rs6073431	T	C	0.5303	0.034222	0.0023089	1.11e-49	312215
rs4810580	G	T	0.21682	-0.015875	0.0027647	9.37e-09	312215
rs757869	A	G	0.70465	-0.027248	0.0024844	5.52e-28	312215
rs182698541	C	T	0.081557	0.024357	0.0041551	4.58e-09	312215
rs1497406	G	A	0.58013	0.023547	0.0022937	1.01e-24	312215
rs10753556	G	A	0.87532	0.022324	0.0034314	7.75e-11	312215
rs6675469	A	G	0.20847	-0.015749	0.0027875	1.61e-08	312215
rs1762509	G	A	0.65548	-0.04372	0.0023968	2.67e-74	312215
rs2281003	C	T	0.46856	-0.015917	0.0022717	2.45e-12	312215
rs2494196	A	C	0.28731	0.016065	0.0025053	1.44e-10	312215
rs6736913	G	A	0.978824	-0.065884	0.0078594	5.19e-17	312215
rs10184004	T	C	0.40729	0.0257	0.0023069	8.04e-29	312215
rs2138161	C	T	0.64756	-0.028545	0.0023701	2.13e-33	312215
rs6792725	G	A	0.6936	0.029493	0.0025328	2.49e-31	312215
rs2953782	C	T	0.7729	0.014967	0.002718	3.66e-08	312215
rs79287178	A	G	0.031287	-0.065713	0.0068364	7.15e-22	312215
rs4568225	T	C	0.31417	0.016514	0.0024399	1.31e-11	312215
rs1126670	A	C	0.69823	-0.024652	0.0024669	1.65e-23	312215
rs10027275	C	G	0.74183	-0.024792	0.002608	1.99e-21	312215
rs79760705	T	G	0.11299	-0.031311	0.0035882	2.65e-18	312215
rs3130487	T	C	0.85153	-0.030135	0.0031896	3.48e-21	312215
rs9349624	G	A	0.22943	0.015196	0.0027083	2.02e-08	312215
rs3813498	T	C	0.81276	-0.01776	0.0029097	1.04e-09	312215
rs1352084	C	A	0.69861	0.01462	0.0024678	3.14e-09	312215
rs112100676	T	A	0.036118	0.034802	0.006145	1.48e-08	312215
rs10238028	G	A	0.066674	0.033102	0.0045575	3.79e-13	312215
rs3173833	G	T	0.57294	0.013759	0.0022911	1.91e-09	312215
rs9987289	G	A	0.908201	0.040812	0.0039228	2.4e-25	312215
rs13254494	T	C	0.57853	-0.014127	0.0023019	8.41e-10	312215
rs117734486	T	C	0.06155	-0.03446	0.0047893	6.25e-13	312215
rs7828742	G	A	0.5982	-0.018673	0.002324	9.4e-16	312215
rs820504	A	G	0.1358	-0.022747	0.0033113	6.45e-12	312215
rs7860634	A	G	0.5743	0.019703	0.0022899	7.7e-18	312215
rs7092853	T	C	0.85066	-0.022338	0.0031807	2.18e-12	312215
rs10832570	G	A	0.38783	-0.020878	0.0023273	2.95e-19	312215
rs78730126	T	C	0.083927	0.025579	0.0041889	1.02e-09	312215
rs174554	G	A	0.34509	-0.024522	0.0023828	7.78e-25	312215
rs1675090	A	G	0.53866	0.012751	0.0022717	1.99e-08	312215
rs35139828	A	G	0.17667	-0.016944	0.0029815	1.32e-08	312215
rs12575636	G	T	0.18895	-0.022651	0.0029014	5.88e-15	312215
rs73079476	C	A	0.15108	-0.057961	0.0031668	8.61e-75	312215
rs61066360	G	A	0.18693	-0.017673	0.0029388	1.82e-09	312215
rs10876431	A	G	0.082472	-0.024105	0.0042304	1.21e-08	312215
rs10745941	T	C	0.76077	-0.020815	0.0026772	7.58e-15	312215
rs938434	G	A	0.54374	-0.022205	0.0023006	4.86e-22	312215
rs2239222	G	A	0.34855	0.0189	0.0023929	2.83e-15	312215
rs13379043	C	T	0.27897	0.018662	0.0025754	4.3e-13	312215
rs4924339	G	A	0.72876	-0.016049	0.0025761	4.67e-10	312215
rs79240050	A	G	0.030389	0.05616	0.0069624	7.28e-16	312215
rs11644601	C	T	0.29804	0.021946	0.0024838	9.98e-19	312215
rs35280834	A	C	0.28802	-0.017484	0.0027127	1.15e-10	312215
rs37065	G	A	0.52762	-0.012635	0.0022709	2.64e-08	312215
rs4782568	G	C	0.45242	0.025342	0.0022912	1.97e-28	312215
rs3976	A	G	0.22665	0.034865	0.0027199	1.32e-37	312215
rs2287497	A	G	0.095105	-0.14802	0.0038572	1e-200	312215
rs190408119	T	C	0.57093	0.013523	0.0023481	8.47e-09	312215
rs2260414	A	G	0.28763	0.038307	0.0025035	7.79e-53	312215
rs10408163	C	T	0.71559	-0.014846	0.0025132	3.48e-09	312215
rs6129802	T	C	0.21349	0.022721	0.002767	2.2e-16	312215
rs112756706	T	A	0.23707	0.018979	0.0026953	1.9e-12	312215
rs114165349	C	G	0.023464	-0.15965	0.0075298	1.07e-99	312215
rs164895	A	T	0.71256	-0.013771	0.0025101	4.11e-08	312215
rs267733	G	A	0.16123	-0.024773	0.0030772	8.29e-16	312215
rs7536494	G	C	0.87729	-0.020733	0.0034511	1.88e-09	312215
rs1870927	A	T	0.62115	0.013989	0.0023504	2.65e-09	312215
rs144647926	A	G	0.087214	0.028385	0.0040319	1.93e-12	312215
rs2160348	C	T	0.73648	-0.044747	0.0025825	3.15e-67	312215
rs7615115	T	G	0.66704	0.015183	0.0024126	3.11e-10	312215
rs687339	T	C	0.77192	-0.062603	0.0027016	1.09e-118	312215
rs17011177	T	G	0.15894	0.017881	0.0031015	8.16e-09	312215
rs13150068	G	A	0.43754	-0.039709	0.0022872	1.75e-67	312215
rs1651274	G	A	0.23156	-0.018455	0.0027074	9.35e-12	312215
rs6939861	A	G	0.2621	-0.028872	0.0026095	1.9e-28	312215
rs9375703	G	T	0.67427	-0.018089	0.0024218	8.09e-14	312215
rs10245356	T	C	0.61943	0.014941	0.0023451	1.88e-10	312215
rs568656	C	A	0.35131	0.020143	0.0024658	3.12e-16	312215
rs7041363	G	C	0.48693	0.017858	0.0022815	5e-15	312215
rs10984972	C	T	0.69906	-0.016702	0.0024729	1.44e-11	312215
rs9332817	C	G	0.026408	0.044496	0.0070821	3.33e-10	312215
rs56196860	A	C	0.031395	0.043439	0.0064935	2.24e-11	312215
rs61932613	T	G	0.35724	0.018671	0.0023633	2.79e-15	312215
rs1716407	A	G	0.59104	-0.016487	0.0023077	9.06e-13	312215
rs9316500	G	T	0.29494	-0.015792	0.002486	2.12e-10	312215
rs35678857	A	C	0.34994	0.019258	0.0023777	5.54e-16	312215
rs12879423	G	A	0.68064	-0.016427	0.0024479	1.94e-11	312215
rs28929474	T	C	0.020247	0.19408	0.008043	1.56e-128	312215
rs2494748	T	C	0.61743	-0.019959	0.0023349	1.26e-17	312215
rs17184382	C	A	0.42691	0.020627	0.0022885	2.01e-19	312215
rs35386490	C	T	0.24066	0.10033	0.0026534	1e-200	312215
rs12943365	G	C	0.60849	0.026618	0.0023217	2.01e-30	312215
rs7350906	A	G	0.51203	0.033226	0.0022712	1.9e-48	312215
rs7220103	G	A	0.03946	0.059426	0.0058219	1.85e-24	312215
rs12948480	A	G	0.65415	-0.023617	0.0023784	3.11e-23	312215
rs11657440	C	T	0.41862	-0.016513	0.0023021	7.35e-13	312215
rs8087306	C	G	0.68426	-0.015019	0.002437	7.14e-10	312215
rs6567160	C	T	0.23331	-0.020814	0.0026797	8.05e-15	312215
rs73038384	T	C	0.031573	-0.037736	0.0064629	5.26e-09	312215
rs6120663	A	C	0.43809	-0.017636	0.0022868	1.24e-14	312215
rs6005837	C	G	0.66187	-0.025405	0.0024061	4.68e-26	312215
rs7535528	A	G	0.37201	0.013994	0.0023557	2.85e-09	312215
rs6703810	C	T	0.077415	0.023879	0.0042596	2.07e-08	312215
rs9970140	G	A	0.076607	0.037789	0.0042697	8.76e-19	312215
rs28549287	A	G	0.77402	-0.023574	0.0029457	1.22e-15	312215
rs115276619	A	T	0.016836	-0.059344	0.0090942	6.79e-11	312215
rs2196944	G	C	0.64171	-0.026222	0.0023681	1.72e-28	312215
rs1260326	C	T	0.60696	0.069696	0.0023149	7.48e-199	312215
rs2305144	C	A	0.40514	-0.016064	0.0023169	4.12e-12	312215
rs77358763	C	T	0.067095	-0.0274	0.0045494	1.72e-09	312215
rs4518111	C	A	0.56492	0.024556	0.0022996	1.3e-26	312215
rs9844972	C	G	0.071328	-0.030155	0.0044797	1.68e-11	312215
rs13094241	G	T	0.7286	0.015966	0.0025455	3.56e-10	312215
rs62294491	T	C	0.10534	-0.020565	0.0036905	2.51e-08	312215
rs2011603	A	G	0.73732	-0.017073	0.0025727	3.22e-11	312215
rs999634	A	C	0.57811	0.012922	0.0023028	2.01e-08	312215
rs4691375	G	A	0.31965	0.01569	0.0024294	1.06e-10	312215
rs78890745	A	G	0.10945	0.038807	0.0036476	1.98e-26	312215
rs10069690	T	C	0.25773	-0.015564	0.0025895	1.85e-09	312215
rs1981811	A	G	0.44952	0.013404	0.0022847	4.45e-09	312215
rs258495	A	T	0.6253	-0.013081	0.0023502	2.61e-08	312215
rs11743810	T	C	0.55975	0.01649	0.0022837	5.18e-13	312215
rs1408270	G	A	0.26866	0.02018	0.0025557	2.89e-15	312215
rs4709746	T	C	0.13405	0.019787	0.0033468	3.38e-09	312215
rs4610628	T	C	0.37328	-0.018697	0.0023488	1.72e-15	312215
rs878521	A	G	0.2543	-0.014276	0.0026154	4.81e-08	312215
rs58429317	A	G	0.27762	0.014893	0.0025441	4.81e-09	312215
rs7015	G	A	0.81433	0.06932	0.0029122	3.94e-125	312215
rs11556924	T	C	0.38982	0.017442	0.0023246	6.24e-14	312215
rs6998725	A	T	0.15725	0.047434	0.0031238	4.66e-52	312215
rs117921873	G	A	0.066468	0.053096	0.0046103	1.1e-30	312215
rs2721195	C	T	0.5264	-0.019437	0.0022743	1.27e-17	312215
rs79717793	A	G	0.15541	-0.044128	0.0031331	4.88e-45	312215
rs55767272	C	A	0.065682	0.038118	0.0045793	8.54e-17	312215
rs7085615	A	G	0.10444	0.050545	0.0037094	2.88e-42	312215
rs12263369	T	C	0.59258	-0.019561	0.002304	2.08e-17	312215
rs10882714	C	T	0.36004	0.014514	0.0023602	7.78e-10	312215
rs2254069	A	G	0.11928	-0.024949	0.003494	9.32e-13	312215
rs10902121	C	T	0.33395	-0.015018	0.0024207	5.51e-10	312215
rs3842763	T	G	0.23754	0.026704	0.0026987	4.41e-23	312215
rs1037169	C	T	0.68812	-0.025489	0.0024513	2.55e-25	312215
rs76895963	G	T	0.021058	0.12575	0.0086975	2.29e-47	312215
rs12313762	T	C	0.24135	0.032139	0.002644	5.46e-34	312215
rs17580	A	T	0.048869	0.049456	0.0052579	5.19e-21	312215
rs12914895	G	C	0.48518	0.013579	0.0022816	2.66e-09	312215
rs79391862	C	A	0.014044	-0.17041	0.009779	5.65e-68	312215
rs76126845	T	G	0.057366	0.028137	0.0048635	7.25e-09	312215
rs11075016	G	A	0.28368	0.020729	0.0025241	2.17e-16	312215
rs4384652	T	G	0.16574	-0.087208	0.0031485	1.16e-168	312215
rs4130509	T	C	0.41896	-0.029149	0.0023366	1.05e-35	312215
rs12952818	A	G	0.61747	0.028005	0.0023562	1.42e-32	312215
rs7239714	A	G	0.68584	0.014435	0.0024469	3.65e-09	312215
rs273492	A	G	0.25524	-0.024147	0.0025982	1.49e-20	312215
rs12977524	G	A	0.17964	-0.018909	0.002956	1.59e-10	312215
rs45512696	T	C	0.17586	0.036454	0.0029797	2.08e-34	312215
rs6063848	T	G	0.64575	-0.015058	0.0024046	3.8e-10	312215
rs9980890	G	A	0.46899	0.012704	0.0022701	2.19e-08	312215
rs738409	G	C	0.21581	0.044274	0.002748	2.24e-58	312215

## Sheet: TB-BMD
SNP	effect_allele	other_allele	beta	se	eaf	pval	samplesize
rs2252865	C	T	0.0328	0.006	0.6759	4.72e-08	56284
rs56104760	G	A	-0.0747	0.0074	0.1905	7.38e-24	56284
rs12612325	A	G	-0.0548	0.0078	0.2122	1.98e-12	56284
rs7586085	G	A	-0.0532	0.0057	0.4663	8.64e-21	56284
rs10931982	C	T	0.0508	0.009	0.7903	1.59e-08	56284
rs447911	C	G	0.0708	0.0057	0.5348	6.29e-36	56284
rs76051363	T	C	-0.0794	0.0085	0.1491	1.39e-20	56284
rs11934731	A	G	-0.0674	0.0061	0.6738	8.39e-29	56284
rs6557155	G	T	0.0751	0.0059	0.5682	2.56e-37	56284
rs6465511	G	C	0.0738	0.006	0.6752	1.03e-34	56284
rs73719807	C	A	0.0925	0.0112	0.0871	1.14e-16	56284
rs118115924	T	G	-0.2822	0.0301	0.0139	6.99e-21	56284
rs10777212	T	G	0.0452	0.006	0.3455	5.05e-14	56284
rs1037011	C	T	0.0404	0.0057	0.5208	1.54e-12	56284
rs8047501	G	A	-0.0524	0.0059	0.5077	1.13e-18	56284
rs8070128	T	C	-0.0394	0.0059	0.5763	1.98e-11	56284
rs9910055	T	C	0.0442	0.0067	0.2624	3.12e-11	56284
rs11910328	A	G	-0.0429	0.0077	0.8351	2.99e-08	56284
rs11898505	G	A	-0.0342	0.006	0.6674	1.28e-08	56284
rs838721	G	A	0.0314	0.0057	0.563	4.48e-08	56284
rs74394007	C	A	-0.0608	0.0083	0.138	2.46e-13	56284
rs7728694	T	G	-0.0503	0.0059	0.461	1.3e-17	56284
rs7741085	T	C	0.0423	0.0057	0.5874	1.51e-13	56284
rs12258451	G	C	-0.0702	0.0089	0.1307	2.41e-15	56284
rs10788264	A	G	-0.0338	0.0057	0.4815	2.61e-09	56284
rs117557198	G	A	0.0769	0.012	0.0676	1.58e-10	56284
rs78667121	A	G	0.1326	0.018	0.0325	1.7e-13	56284
rs1286150	C	T	0.0549	0.0072	0.1955	2.44e-14	56284
rs144691710	G	A	0.1017	0.0113	0.0751	2.24e-19	56284
rs884205	C	A	0.0531	0.0068	0.7579	4.39e-15	56284
rs6040063	G	A	-0.0359	0.0056	0.4993	1.78e-10	56284
rs1452102	G	T	0.0345	0.0057	0.4129	1.74e-09	56284
rs7548588	C	T	0.0367	0.0058	0.391	2.21e-10	56284
rs633995	A	G	0.0351	0.0058	0.4251	1.61e-09	56284
rs2289410	T	A	-0.0494	0.0088	0.132	2e-08	56284
rs13204965	C	A	-0.0619	0.007	0.229	1.02e-18	56284
rs34670419	T	G	-0.088	0.0154	0.0394	1.09e-08	56284
rs12534510	C	A	0.0395	0.0057	0.5545	3.15e-12	56284
rs11995824	G	C	-0.0675	0.0058	0.5681	1.06e-31	56284
rs10901216	A	G	-0.0474	0.0061	0.3438	5.53e-15	56284
rs4757350	T	C	-0.0564	0.0069	0.7852	3.75e-16	56284
rs10832520	A	T	0.1123	0.0158	0.0394	1e-12	56284
rs35199438	T	G	-0.0489	0.0062	0.3035	2.36e-15	56284
rs7105860	C	G	-0.0468	0.0059	0.6025	2.36e-15	56284
rs2553773	G	C	0.037	0.0058	0.5863	1.49e-10	56284
rs61884327	C	T	0.0801	0.0099	0.0978	4.63e-16	56284
rs11228240	T	C	-0.083	0.0067	0.2574	1.72e-35	56284
rs634277	G	A	-0.0607	0.0061	0.3322	2.15e-23	56284
rs9594738	T	C	-0.0614	0.0057	0.4592	3.84e-27	56284
rs2873195	T	A	0.0406	0.0062	0.6873	4.31e-11	56284
rs10493013	C	T	0.1013	0.0074	0.1811	4.07e-43	56284
rs2566752	C	T	0.0721	0.0059	0.3897	1.88e-34	56284
rs10048745	A	G	-0.0389	0.0067	0.2477	6.44e-09	56284
rs11904127	A	G	-0.0324	0.0057	0.5512	1.18e-08	56284
rs2350085	C	T	0.0643	0.0085	0.1274	3.79e-14	56284
rs818427	T	C	0.0342	0.0061	0.3118	2.37e-08	56284
rs757138	G	T	0.0348	0.0063	0.3111	3.33e-08	56284
rs73305797	T	A	-0.0422	0.0067	0.2431	2.4e-10	56284
rs6960249	G	T	-0.0325	0.0057	0.4091	1.45e-08	56284
rs3801387	G	A	0.1347	0.0063	0.2721	1.15e-100	56284
rs73169678	A	C	0.0619	0.0091	0.1117	1.05e-11	56284
rs73349318	T	A	0.0472	0.0085	0.1262	2.68e-08	56284
rs12442242	G	A	0.0509	0.0082	0.1499	4.94e-10	56284
rs3743347	A	C	0.0519	0.0068	0.2351	1.75e-14	56284
rs71390846	C	G	-0.0484	0.0075	0.1836	1.38e-10	56284
rs9976876	T	G	-0.0375	0.0058	0.447	8.01e-11	56284
rs2566751	A	T	-0.0567	0.01	0.8727	1.32e-08	56284
rs4846580	A	G	0.0345	0.0058	0.5329	3.21e-09	56284
rs12044944	T	C	0.0553	0.0074	0.1916	7.54e-14	56284
rs780096	G	C	0.0311	0.0057	0.5594	4.58e-08	56284
rs10490046	C	A	-0.0429	0.0067	0.2391	1.43e-10	56284
rs144279715	G	A	0.2295	0.0294	0.0147	6.18e-15	56284
rs11745493	G	A	-0.0445	0.0065	0.2537	7.74e-12	56284
rs7740042	A	T	-0.0494	0.0071	0.2024	2.71e-12	56284
rs34102936	A	G	0.0471	0.0057	0.5897	1.87e-16	56284
rs1548607	G	A	-0.0363	0.0066	0.313	4.18e-08	56284
rs1159798	C	A	-0.0429	0.007	0.7598	1.01e-09	56284
rs55781332	G	A	0.0552	0.0069	0.2169	8.07e-16	56284
rs143187557	T	C	-0.1237	0.0203	0.0223	1.15e-09	56284
rs725670	A	G	-0.0322	0.0059	0.383	3.61e-08	56284
rs35125553	G	A	0.0383	0.0066	0.2855	5.2e-09	56284
rs10735851	A	G	-0.0541	0.0063	0.7083	5.84e-18	56284
rs2414098	C	T	0.0329	0.0059	0.6102	1.99e-08	56284
rs9972944	G	A	-0.0363	0.0059	0.5951	6.87e-10	56284
rs6029130	T	C	0.0348	0.0063	0.2874	3.5e-08	56284
